# Supplementary material for: Rapid Systematic Review-Informed Multidisciplinary Expert Consensus on the Management of HPV-Positive Women with Low-Grade Cervical Lesions and the Role of a Coriolus versicolor-Based Vaginal Treatment
Source: Medicina (Kaunas). 2026 Jul 3;62(7):1283. doi: 10.3390/medicina62071283 (PMC13413809; doi:10.3390/medicina62071283)
Supplement: Supplementary file 1 [file medicina-62-01283-s001.zip]

Archive with 2 entries (2 files):
- medicina-4314344-supplementary.pdf
- PRISMA_2020_checklist_medicina4314344_Revision2.pdf
